# Supplementary material for: Identifying the Specific Root Microbiome of the Hyperaccumulator Noccaea brachypetala Growing in Non-metalliferous Soils
Source: Front Microbiol. 2021 May 14;12:639997. doi: 10.3389/fmicb.2021.639997 (PMC8160108; doi:10.3389/fmicb.2021.639997)
Supplement: Supplementary Dataset 1 — Sample information and sequencing quality. Stats for RP1 and RP2. [file Table_1.XLSX]

## Sheet: total_filtered
Dataset S1.1: Sample information and sequencing quality
Sample Number	Root zone	Location	Species	Sample number Qiime/Dada2	merged out reads	Pairings input	percentage of input non-chimeric	Total OTUS bacteris	Total OTUS fungus			Root zone-Location-Species	All samples		Filtered		Root zone-Species	All samples		Filtered		Species	All samples		Filtered
1	Rhizosphere	WP	Hyp	S1	95172	310	91.79	143284	89157			Rsphere-PE-Hyp	3	0	3		Rsphere-Hyp	12	0	12		Hyp	34	3	31
2	Rhizosphere	WP	Hyp	S10	203030	1014	94.67	99918	187498			Rsphere-PE-Non hyp	4	0	4		Rsphere-Non hyp	8	1	7		Non-hyp	17	3	14
3	Rhizosphere	WP	Hyp	S11	87494	561	92.35	34644	69013			Rsphere-PW-Hyp	9	0	9		Rplane-Hyp	22	3	19
4	Rhizosphere	WP	Hyp	S12	73565	760	96.48	90278	63494			Rsphere-PW-Non hyp	4	1	3		Rplane-Non hyp	9	2	7
5	Rhizosphere	WP	Hyp	S13	104402	488	94.66	134410	99035			Rplane-PE-Hyp	6	0	6
6	Rhizosphere	WP	Non-hyp	S14	3225	46	32.47	4172	3068			Rplane-PE-Non hyp	3	2	1
7	Rhizosphere	WP	Non-hyp	S15	47875	734	93.25	108607	39377			Rplane-PW-Hyp	16	3	13
8	Rhizosphere	WP	Non-hyp	S16	37057	826	91.56	69472	27600			Rplane-PW-Non hyp	6	0	6
9	Rhizosphere	WP	Hyp	S17	59637	1113	92.03	106751	47396
10	Rhizosphere	WP	Hyp	S18	33125	645	92.28	86969	23129
11	Rhizosphere	WP	Hyp	S19	58222	924	89.38	96078	33419
12	Rhizosphere	WP	Hyp	S2	142528	1406	80.78	78825	117682
13	Rhizosphere	WP	Non-hyp	S20	47349	837	93.95	1464	37199
14	Rhizosphere	EP	Hyp	S21	131012	510	96.39	40776	107399
15	Rhizosphere	EP	Hyp	S22	93576	425	96.53	112335	73225
16	Rhizosphere	EP	Hyp	S23	75932	404	97.12	117301	18729
17	Rhizosphere	EP	Non-hyp	S24	29966	320	93.67	49721	23648
18	Rhizosphere	EP	Non-hyp	S25	121125	282	92.45	63961	59654
19	Rhizosphere	EP	Non-hyp	S26	94050	478	93.76	60354	88043
20	Rhizosphere	EP	Non-hyp	S27	76209	508	92.08	145227	51145
21	Rhizoplane	WP	Hyp	S28	21336	245	79.03	18294	15622
22	Rhizoplane	WP	Hyp	S29	163420	666	97.04	142050	42973
23	Rhizoplane	WP	Hyp	S3	38094	326	79.01	26929	36038
24	Rhizoplane	WP	Hyp	S30	69651	274	95.58	64195	66242
25	Rhizoplane	WP	Hyp	S31	27803	170	93.97	6359	19103
26	Rhizoplane	WP	Non-hyp	S32	207497	553	91.26	1154	53161
27	Rhizoplane	WP	Non-hyp	S33	75887	620	89.94	19178	53107
28	Rhizoplane	WP	Non-hyp	S34	41170	167	91.12	5436	23854
29	Rhizoplane	WP	Hyp	S35	6894	56	68.43	18596	5009
30	Rhizoplane	WP	Hyp	S36	39614	497	91.85	7433	33761
31	Rhizoplane	WP	Hyp	S37	105948	358	96.38	16992	11563
32	Rhizoplane	WP	Hyp	S38	148847	1142	93.69	56389	99819
33	Rhizoplane	WP	Non-hyp	S39	67469	183	97.04	27368	8683
34	Rhizoplane	EP	Hyp	S4	62279	559	89.74	37413	57304
35	Rhizoplane	EP	Hyp	S40	14588	351	94.06	23970	9151
36	Rhizoplane	EP	Hyp	S41	31905	125	91.71	4163	30373
37	Rhizoplane	EP	Non-hyp	S42	3864	39	57.61	472	3684
38	Rhizoplane	EP	Non-hyp	S43	3351	50	64.84	314	3062
39	Rhizoplane	EP	Non-hyp	S44	3043	75	96.15	778	2475
40	Rhizoplane	WP	Non-hyp	S45	11564	108	80.82	820	9255
41	Rhizoplane	WP	Hyp	S46	3480	49	72.9	693	2979
42	Rhizoplane	WP	Hyp	S47	3475	50	82.14	753	3206
43	Rhizoplane	WP	Hyp	S48	636	21	62.56	615	513
44	Rhizoplane	WP	Hyp	S49	12957	129	89.66	10656	9475
45	Rhizoplane	WP	Hyp	S5	196338	868	90.35	86955	179770
46	Rhizoplane	WP	Hyp	S50	5904	108	71.61	1400	4987
47	Rhizoplane	WP	Hyp	S6	131636	1226	90.18	77535	118613
48	Rhizoplane	EP	Hyp	S7	64281	433	94.66	48150	58963
49	Rhizoplane	EP	Hyp	S8	23426	490	89.47	108797	21374
50	Rhizoplane	EP	Hyp	S9	94002	659	92.95	10526	90522
								2468930	2333551
Removed samples								2325646
(samples with number of reads below 5,000 or a percentage of chimaeras higher than 70%)

## Sheet: RP1 vs RP2
Dataset S1.2: Statistics for RP1 and RP2
Sample Number	Root zone	Location	Species	Root fraction	merged out reads	Pairings input	% of input non-chimeric	Total OTUS bacteris	Total OTUS fungus			Adonis test
21	Rhizoplane	WP	Hyp	PR1	21336	245	79.03	18294	15622			Df	Sums Of Sqs	Mean Sqs	F. Model	R2	Pr(>F)
22	Rhizoplane	WP	Hyp	PR1	163420	666	97.04	142050	42973		Intercept	1	0.3561	0.3561	1.1278	0.07	0.236
31	Rhizoplane	WP	Hyp	PR1	105948	358	96.38	16992	11563		Residuals	15	4.736	0.316		0.93
32	Rhizoplane	WP	Hyp	PR1	148847	1142	93.69	56389	99819		Total	16	5.092
34	Rhizoplane	EP	Hyp	PR1	62279	559	89.74	37413	57304
35	Rhizoplane	EP	Hyp	PR1	14588	351	94.06	23970	9151
36	Rhizoplane	EP	Hyp	PR1	31905	125	91.71	4163	30373
42	Rhizoplane	WP	Hyp	PR2	3475	50	82.14	753	3206
44	Rhizoplane	WP	Hyp	PR2	12957	129	89.66	10656	9475
45	Rhizoplane	WP	Hyp	PR2	196338	868	90.35	86955	179770
47	Rhizoplane	WP	Hyp	PR2	131636	1226	90.18	77535	118613
48	Rhizoplane	EP	Hyp	PR2	64281	433	94.66	48150	58963
49	Rhizoplane	EP	Hyp	PR2	23426	490	89.47	108797	21374
50	Rhizoplane	EP	Hyp	PR2	94002	659	92.95	10526	90522
