# Supplementary material for: Identifying the Specific Root Microbiome of the Hyperaccumulator Noccaea brachypetala Growing in Non-metalliferous Soils
Source: Front Microbiol. 2021 May 14;12:639997. doi: 10.3389/fmicb.2021.639997 (PMC8160108; doi:10.3389/fmicb.2021.639997)
Supplement: Supplementary Dataset 2 — Soil and plant leaf ions composition and statistics. [file Table_2.XLSX]

## Sheet: Soil anova
Dataset S2.1: Soil ions composition and statistics
Element	Specie	Location	N	Mean	Std Error	Lower 95%	Upper 95%	Sum of Squares	Mean Square	F Ratio	Prob > F	Post-hoc test			Element	Term	Estimate	Std Error	t Ratio	Prob>|t|
µg Ca/g	Hyp	EP	9	283.113	30.02	221.62	344.606	18678.1	18678.1	2.303	0.14		B		µg Ca/g	Location	-27.325	13.464	-2.03	0.049
		WP	21	337.563	19.653	297.306	377.82	227104	8110.85			A				Species	-4.265	13.737	-0.31	0.758
	Non-hyp	EP	5	291.25	28.563	228.383	354.117	9328.73	9328.73	2.287	0.159		B		µg Cd/g	Location	0.015	0.012	1.26	0.215
		WP	8	346.312	22.581	296.612	396.013	44871.5	4079.23			A				Species	0.008	0.012	0.63	0.531
µg Cd/g	Hyp	EP	9	0.133	0.024	0.083	0.182	0	0	0.056	0.815	A			µg Co/g	Location	0.075	0.048	1.56	0.127
		WP	21	0.126	0.016	0.094	0.158	0.147	0.005			A				Species	0	0.049	0	0.996
	Non-hyp	EP	5	0.163	0.033	0.091	0.236	0.019	0.019	3.494	0.088	A			µgCu/g	Location	0.107	0.322	0.33	0.741
		WP	8	0.085	0.026	0.028	0.142	0.06	0.005			A				Species	-0.33	0.328	-1.01	0.321
µg Co/g	Hyp	EP	9	0.595	0.094	0.403	0.787	0.193	0.193	2.431	0.13	A			µg Fe/g	Location	9.017	11.356	0.79	0.432
		WP	21	0.42	0.061	0.294	0.546	2.219	0.079			A				Species	11.112	11.586	0.96	0.343
	Non-hyp	EP	5	0.546	0.15	0.217	0.875	0.03	0.03	0.267	0.616	A			µg K/g	Location	-22.285	8.027	-2.78	0.008
		WP	8	0.448	0.118	0.187	0.708	1.23	0.112			A				Species	-2.045	8.19	-0.25	0.804
µgCu/g	Hyp	EP	9	3.363	0.645	2.041	4.684	3.363	3.363	0.898	0.352	A			µg Mg/g	Location	-5.265	3.728	-1.41	0.166
		WP	21	2.632	0.422	1.767	3.497	104.868	3.745			A				Species	5.594	3.803	1.47	0.149
	Non-hyp	EP	5	3.009	0.905	1.017	5.002	2.192	2.192	0.535	0.48	A			µg Mn/g	Location	11.688	11.631	1	0.321
		WP	8	3.853	0.716	2.278	5.429	45.082	4.098			A				Species	9.469	11.867	0.8	0.43
µg Fe/g	Hyp	EP	9	168.807	23.979	119.689	217.925	1.472	1.471	0	0.987	A			µg Mo/g	Location	0.005	0.003	1.36	0.181
		WP	21	169.291	15.698	137.135	201.446	144893	5174.74			A				Species	0	0.003	-0.07	0.942
	Non-hyp	EP	5	182.877	27.632	122.06	243.695	9631.5	9631.5	2.523	0.141	A			µg Na/g	Location	-0.767	1.562	-0.49	0.626
		WP	8	126.929	21.845	78.849	175.009	41993.3	3817.57			A				Species	-0.973	1.594	-0.61	0.545
µg K/g	Hyp	EP	9	131.463	17.489	95.638	167.288	10136.5	10136.5	3.682	0.065		B		µg P/g	Location	2.668	1.597	1.67	0.103
		WP	21	171.575	11.449	148.122	195.028	77080.1	2752.86			A				Species	0.329	1.629	0.2	0.841
	Non-hyp	EP	5	126.816	18.685	85.691	167.94	8872.24	8872.24	5.083	0.046		B		µg Pb/g	Location	0	0.279	0	0.999
		WP	8	180.514	14.771	148.002	213.025	19201.2	1745.57			A				Species	0.088	0.284	0.31	0.758
µg Mg/g	Hyp	EP	9	37.708	8.242	20.825	54.591	925.699	925.699	1.514	0.229	A			µg S/g	Location	-0.135	1.982	-0.07	0.946
		WP	21	49.83	5.396	38.777	60.882	17118.4	611.372			A				Species	-0.129	2.022	-0.06	0.949
	Non-hyp	EP	5	29.64	8.18	11.635	47.644	162.681	162.681	0.486	0.5	A			µg Zn/g	Location	1.151	0.771	1.49	0.144
		WP	8	36.911	6.467	22.677	51.145	3680.47	334.588			A				Species	0.126	0.787	0.16	0.874
µg Mn/g	Hyp	EP	9	113.667	24.683	63.106	164.228	3290.65	3290.65	0.6	0.445	A
		WP	21	90.812	16.159	57.713	123.912	153530	5483.23			A
	Non-hyp	EP	5	95.751	29.978	29.77	161.731	1838.6	1838.6	0.409	0.536	A
		WP	8	71.306	23.699	19.144	123.468	49426.2	4493.29			A
µg Mo/g	Hyp	EP	9	0.045	0.007	0.031	0.059	0.001	0.001	2.624	0.116	A
		WP	21	0.032	0.005	0.023	0.041	0.012	0			A
	Non-hyp	EP	5	0.038	0.009	0.017	0.058	0	0	0.003	0.96	A
		WP	8	0.037	0.007	0.021	0.053	0.005	0			A
µg Na/g	Hyp	EP	9	28.922	2.53	23.74	34.103	32.384	32.384	0.562	0.46	A
		WP	21	26.654	1.656	23.262	30.047	1612.43	57.587			A
	Non-hyp	EP	5	23.416	5.674	10.929	35.904	267.26	267.26	1.66	0.224	A
		WP	8	32.736	4.486	22.864	42.609	1770.54	160.958			A
µg P/g	Hyp	EP	9	20.905	2.954	14.854	26.955	121.032	121.032	1.541	0.225	A
		WP	21	16.522	1.934	12.561	20.483	2198.68	78.524			A
	Non-hyp	EP	5	22.116	5.411	10.206	34.026	163.52	163.52	1.117	0.313	A
		WP	8	14.826	4.278	5.41	24.242	1610.53	146.411			A
µg Pb/g	Hyp	EP	9	4.246	0.515	3.19	5.302	3.397	3.397	1.421	0.243	A
		WP	21	4.98	0.337	4.289	5.671	66.929	2.39			A
	Non-hyp	EP	5	5.51	0.846	3.649	7.371	6.969	6.969	1.949	0.19	A
		WP	8	4.005	0.669	2.534	5.476	39.324	3.575			A
µg S/g	Hyp	EP	9	25.478	4.295	16.68	34.275	25.129	25.129	0.151	0.7	A
		WP	21	23.48	2.812	17.721	29.239	4647.89	165.996			A
	Non-hyp	EP	5	21.29	4.57	11.232	31.348	74.328	74.328	0.712	0.417	A
		WP	8	26.205	3.613	18.254	34.156	1148.5	104.409			A
µg Zn/g	Hyp	EP	9	9.239	1.6	5.962	12.516	32.287	32.286	1.402	0.246	A
		WP	21	6.975	1.047	4.83	9.121	644.992	23.035			A
	Non-hyp	EP	5	9.061	2.122	4.391	13.731	17.404	17.404	0.773	0.398	A
		WP	8	6.683	1.677	2.991	10.375	247.599	22.509			A

## Sheet: Leaf anova
Dataset S2.2: Leaf ions composition and statistics
Element	Specie	Location	N	Mean	Std Error	Lower 95%	Upper 95%	Sum of Squares	Mean Square	F Ratio	Prob > F	Post-hoc test				Element	Term	Estimate	Std Error	t Ratio	Prob>|t|
µg B/gPS	Hyp	EP	9	34.714	4.176	26.159	43.268	314.585	314.585	2.004	0.168	A				µg B/g	Location	0.37	2.11	0.18	0.862
		WP	21	41.78	2.734	36.18	47.38	4394.95	156.963			A					Species	2.82	2.153	2.7	0.1
	Non-hyp	EP	5	38.376	4.502	28.467	48.285	860.694	860.694	8.493	0.014	A				µg Ca/g	Location	-3727.9	1457.76	-2.56	0.014
		WP	8	21.651	3.559	13.817	29.485	1114.72	101.339				B				Species	138.68	1487.36	0.09	0.926
µg Ca/gPS	Hyp	EP	9	12105.9	3263.87	5420.19	18791.7	8.40914e+08	8.40914e+08	8.771	0.006			C		µg Cd/g	Location	-4.715	2.302	-2.05	0.047
		WP	21	23659.2	2136.7	19282.4	28036.1	2.68452e+09	9.58757e+07			A					Species	10.33	2.349	4.4	<,0001
	Non-hyp	EP	5	19859.7	1816.07	15862.5	23856.8	2.68314e+06	2.68314e+06	0.163	0.694		B			µg Cu/g	Location	-0.858	0.501	-1.71	0.094
		WP	8	18925.8	1435.73	15765.8	22085.9	1.81396e+08	1.64905e+07				B				Species	4.835	0.511	9.46	<,0001
µg Cd/gPS	Hyp	EP	9	11.729	5.475	0.515	22.943	1235.2	1235.2	4.579	0.041		B			µg Fe/g	Location	-115.137	30.449	-3.78	0.001
		WP	21	25.731	3.584	18.39	33.072	7552.47	269.731			A					Species	40.155	31.068	1.29	0.204
	Non-hyp	EP	5	0.029	0.012	0.002	0.056	0.015	0.015	19.634	0.001			C		µg K/g	Location	-2078.82	1906.61	-1.09	0.282
		WP	8	0.099	0.01	0.077	0.12	0.008	0.001					C			Species	5146.25	1945.33	2.65	0.012
µg Cu/gPS	Hyp	EP	9	12.483	1.173	10.08	14.885	28.59	28.59	2.31	0.14	A				µg Mg/g	Location	-173.973	207.06	-0.84	0.406
		WP	21	14.613	0.768	13.04	16.186	346.615	12.379			A					Species	380.484	211.265	1.8	0.079
	Non-hyp	EP	5	3.625	0.691	2.104	5.146	2.311	2.311	0.968	0.346		B			µg Mn/g	Location	-47.17	7.836	-6.02	<,0001
		WP	8	4.492	0.546	3.289	5.694	26.258	2.387				B				Species	18.568	7.995	2.32	0.025
µg Fe/gPS	Hyp	EP	9	79.122	62.746	0	207.65	648051	648051	18.29	<,0001			C		µg Mo/g	Location	-0.156	0.153	-1.02	0.314
		WP	21	399.848	41.077	315.706	483.989	992122	35432.9				B				Species	0.234	0.156	1.49	0.143
	Non-hyp	EP	5	176.099	185.306	0	1244.25	2.98779e+06	2.98779e+06	2.537	0.14		B			µg Na/g	Location	73.753	72.681	1.01	0.316
		WP	8	1161.51	383.668	317.059	2005.95	1.29537e+07	1.17761e+06			A					Species	-45.741	4.157	-1.4	0.574
µg K/gPS	Hyp	EP	9	33140.7	4459.98	24004.8	42276.5	2.26017e+08	2.26017e+08	1.263	0.271		B			µg P/g	Location	-41.39	237.996	-0.17	0.863
		WP	21	39130.3	2919.74	33149.5	45111.1	5.01264e+09	1.79023e+08			A					Species	655.599	242.829	2.7	0.01
	Non-hyp	EP	5	26438.9	2617.33	20678.2	32199.6	508772	508772	0.015	0.905			C		µg Pb/g	Location	-0.25	0.379	-0.66	0.513
		WP	8	26845.5	2069.18	22291.3	31399.7	3.76772e+08	3.4252e+07					C			Species	2.102	0.387	5.44	<,0001
µg Mg/gPS	Hyp	EP	9	2773.47	465.288	1820.37	3726.57	5.9536e+06	5.9536e+06	3.056	0.091	A				µg S/g	Location	-43.867	380.724	-0.12	0.909
		WP	21	3745.59	304.603	3121.64	4369.54	5.45563e+07	1.94844e+06			A					Species	-669.266	388.456	-1.72	0.093
	Non-hyp	EP	5	3235.88	203.95	2786.99	3684.77	2.66151e+06	2.66151e+06	12.797	0.004	A				µg Zn/g	Location	-336.825	128.344	-2.62	0.012
		WP	8	2305.84	161.236	1950.96	2660.71	2.28775e+06	207977				B				Species	1321.27	130.95	10.09	<,0001
µg Mn/gPS	Hyp	EP	9	45.123	17.175	9.941	80.305	80678.7	80678.7	30.389	<,0001		B
		WP	21	158.287	11.244	135.256	181.319	74335.6	2654.84			A
	Non-hyp	EP	5	44.882	14.135	13.772	75.992	9579.32	9579.32	9.59	0.01		B
		WP	8	100.679	11.174	76.084	125.273	10988.1	998.922			A
µg Mo/gPS	Hyp	EP	9	1.429	0.325	0.764	2.095	3.376	3.376	3.551	0.07		B
		WP	21	2.162	0.213	1.726	2.597	26.618	0.951			A
	Non-hyp	EP	5	1.784	0.309	1.105	2.464	0.919	0.919	1.927	0.193	A
		WP	8	1.238	0.244	0.701	1.775	5.243	0.477				B
µg Na/gPS	Hyp	EP	9	265.997	89.813	82.024	449.971	5880.3	5880.3	0.081	0.778			C
		WP	21	296.549	58.796	176.11	416.988	2.03273e+06	72597.4					C
	Non-hyp	EP	5	230.47	30.956	1624.26	2988.68	806836	806836	1.68	0.222	A
		WP	8	179.394	24.042	1255.06	2333.73	5.284e+06	480363				B
µg P/gPS	Hyp	EP	9	3941.65	514.394	2887.96	4995.34	13587.5	13587.5	0.006	0.94	A
		WP	21	3895.21	336.75	3205.41	4585.01	6.66796e+07	2.38141e+06			A
	Non-hyp	EP	5	2377.18	571.77	1118.72	3635.64	371259	371259	0.227	0.643		B
		WP	8	2724.54	452.024	1729.64	3719.44	1.79807e+07	1.63461e+06				B
µg Pb/gPS	Hyp	EP	9	4.109	0.921	2.221	5.996	3.507	3.507	0.459	0.504	A
		WP	21	4.855	0.603	3.619	6.09	213.88	7.639			A
	Non-hyp	EP	5	0.387	0.078	0.215	0.559	0	0	0.002	0.969		B
		WP	8	0.383	0.062	0.247	0.519	0.336	0.031				B
µg S/gPS	Hyp	EP	9	5428.63	621.425	4155.7	6701.56	1.19411e+07	1.19411e+07	3.436	0.074	A
		WP	21	4051.89	406.818	3218.56	4885.22	9.73146e+07	3.47552e+06				B
	Non-hyp	EP	5	3896.8	1198.33	1259.28	6534.31	2.93074e+07	2.93074e+07	4.082	0.068		B
		WP	8	6983.04	947.367	4897.9	9068.18	7.89803e+07	7.18003e+06			A
µg Zn/gPS	Hyp	EP	9	2038.24	300.616	1422.46	2654.02	6.19052e+06	6.19052e+06	7.611	0.01		B
		WP	21	3029.51	196.8	2626.39	3432.64	2.27733e+07	813331			A
	Non-hyp	EP	5	18.248	7.416	1.925	34.571	1672.73	1672.73	6.083	0.031			C
		WP	8	41.564	5.863	28.66	54.469	3024.92	274.993					C

## Sheet: Adonis tests
Dataset S2.3: Statistics of soil ionome and leaf ionome
Soil ionome						Leaf ionome
	Mean Sqs	F. Model	R2	Pr (>F)			Mean Sqs	F. Model	R2	Pr (>F)
Cu	0.494	1553	0.032	0.012*		Cu	0.49416	1.3653	0.0972	0,029*
Cd	0.453	1425	0.030	0.02*		S	0.47642	1.3147	0.03107	0.063
Pb	0.453	1425	0.030	0.024*		Zn	0.46137	1.2719	0.753	0.062
Ca	0.435	1368	0.028	0.035*		Pb	0.31831	0.86914	0.0497	0.806
S	0.435	1368	0.028	0.042*		P	0.3218	0.87887	0.02099	0.792
Na	0.428	1347	0.028	0.052		Ca	0.37028	1.0146	0.02415	0.412
Mg	0.416	1310	0.027	0.063		B	0.37156	1.0182	0.02423	0.405
Mo	0.408	1282	0.027	0.072		Fe	0.384	1.0531	0.02504	0.319
P	0.376	1183	0.025	0.153		Mo	0.40321	1.1072	0.0263	0.247
Co	0.365	1150	0.024	0.18		Na	0.39819	1.0931	0.02597	0.221
Zn	0.353	1111	0.023	0.212		K	0.40664	1.1169	0.02652	0.191
Fe	0.330	1038	0.022	0.365		Mg	0.42839	1.1784	0.02794	0.137
K	0.299	0.940	0.019	0.565		Mn	0.43833	1.2065	0.02859	0.118
Mn	0.282	0.886	0.018	0.748		Cd	0.44669	1.2302	0.695	0.106
