# Supplementary material for: Identifying the Specific Root Microbiome of the Hyperaccumulator Noccaea brachypetala Growing in Non-metalliferous Soils
Source: Front Microbiol. 2021 May 14;12:639997. doi: 10.3389/fmicb.2021.639997 (PMC8160108; doi:10.3389/fmicb.2021.639997)
Supplement: Supplementary Dataset 3 — List of bacterial and fungal taxa according to the differential abundance analysis (DAA) within each root compartment. [file Table_3.XLSX]

## Sheet: Bacteria
Dataset S3.1: List of bacterial taxa according the differential abundance analysis (DAA) per root zone
	In red: positive DAA (higher abundande in Hyp)
	In black: negative DAA (higher abundande in Non-hyp)
Domain	Compartment	Specie	baseMean	log2	lfcSE	stat	pvalue	padj	Phylum	Class	Order	Family	Genus	Species
Bacteria	Rhizosphere	sp665	12.386	5.87771	1.7098	-3.43766	0.000586764	0.0482531	AD3	JG37-AG-4	NA	NA	NA	NA
Bacteria	Rhizoplane	sp1502	14.7274	5.81332	1.81888	-3.19609	0.00139303	0.0348381	Planctomycetes	Phycisphaerae	WD2101	NA	NA	NA
Bacteria	Rhizoplane	sp79	16.8798	5.52246	1.98048	-2.78845	0.00529613	0.0558741	Acidobacteria	[Chloracidobacteria]	RB41	NA	NA	NA
Bacteria	Rhizoplane	sp381	14.7966	5.3361	1.67441	-3.18686	0.00143827	0.0348381	Acidobacteria	[Chloracidobacteria]	RB41	NA	NA	NA
Bacteria	Rhizoplane	sp1045	9.5994	5.20134	1.55839	-3.33763	0.000844951	0.0334537	Bacteroidetes	[Saprospirae]	[Saprospirales]	Chitinophagaceae	NA	NA
Bacteria	Rhizosphere	sp2316	7.70612	5.18699	1.38562	-3.74345	0.000181512	0.0256895	Proteobacteria	Alphaproteobacteria	Sphingomodales	Sphingomodaceae	Kaistobacter	NA
Bacteria	Rhizoplane	sp2595	9.27741	5.15449	1.51854	-3.39437	0.000687861	0.0334537	Proteobacteria	Alphaproteobacteria	NA	NA	NA	NA
Bacteria	Rhizoplane	sp291	8.95477	5.10014	1.77352	-2.87572	0.00403111	0.0510268	Acidobacteria	[Chloracidobacteria]	RB41	NA	NA	NA
Bacteria	Rhizoplane	sp1501	8.91056	5.08997	2.08636	-2.43964	0.0147019	0.0870366	Planctomycetes	Phycisphaerae	WD2101	NA	NA	NA
Bacteria	Rhizoplane	sp988	8.74358	5.06866	1.52693	-3.31951	0.000901747	0.0334537	Bacteroidetes	Cytophagia	Cytophagales	Cytophagaceae	NA	NA
Bacteria	Rhizoplane	sp173	8.48703	5.03246	1.4691	-3.42554	0.000613577	0.0334537	Acidobacteria	Acidobacteria-6	iii1-15	NA	NA	NA
Bacteria	Rhizosphere	sp2974	20.9334	5.01589	1.25289	-4.00347	6.24199e-05	0.0154945	Verrucomicrobia	[Spartobacteria]	[Chthoniobacterales]	[Chthoniobacteraceae]	DA101	NA
Bacteria	Rhizoplane	sp385	8.04465	4.94967	1.70117	-2.90957	0.00361928	0.0483334	Acidobacteria	iii1-8	DS-18	NA	NA	NA
Bacteria	Rhizosphere	sp2772	19.5981	4.9393	1.29423	-3.81638	0.000135423	0.0234698	Verrucomicrobia	[Spartobacteria]	[Chthoniobacterales]	[Chthoniobacteraceae]	DA101	NA
Bacteria	Rhizosphere	sp58	12.8695	4.91934	1.43873	-3.41923	0.000627975	0.0482531	Acidobacteria	Acidobacteriia	Acidobacteriales	Koribacteraceae	NA	NA
Bacteria	Rhizoplane	sp1721	11.0024	4.91003	1.40474	-3.49533	0.000473473	0.0334537	Planctomycetes	Phycisphaerae	WD2101	NA	NA	NA
Bacteria	Rhizoplane	sp1152	7.81955	4.90624	1.80139	-2.72359	0.00645772	0.0608294	Bacteroidetes	Sphingobacteriia	Sphingobacteriales	NA	NA	NA
Bacteria	Rhizoplane	sp134	19.0366	4.86091	1.72917	-2.81113	0.00493681	0.0542535	Acidobacteria	[Chloracidobacteria]	RB41	NA	NA	NA
Bacteria	Rhizoplane	sp1942	7.25385	4.80652	1.46475	-3.28146	0.00103271	0.0335821	Proteobacteria	Betaproteobacteria	Burkholderiales	Oxalobacteraceae	NA	NA
Bacteria	Rhizoplane	sp1771	7.11515	4.77858	1.47893	-3.2311	0.00123315	0.0344737	Planctomycetes	Phycisphaerae	CPla-3	NA	NA	NA
Bacteria	Rhizoplane	sp3053	22.5806	4.77311	1.47233	-3.24188	0.00118744	0.0344737	Verrucomicrobia	[Spartobacteria]	[Chthoniobacterales]	[Chthoniobacteraceae]	Chthoniobacter	NA
Bacteria	Rhizoplane	sp45	7.05074	4.76643	1.52939	-3.11655	0.00182982	0.0357582	Acidobacteria	[Chloracidobacteria]	RB41	NA	NA	NA
Bacteria	Rhizoplane	sp1913	7.03515	4.76556	1.47581	-3.22912	0.00124171	0.0344737	Proteobacteria	Alphaproteobacteria	Ellin329	NA	NA	NA
Bacteria	Rhizosphere	sp3083	10.525	4.723	1.52562	-3.09579	0.00196289	0.091018	Verrucomicrobia	[Spartobacteria]	[Chthoniobacterales]	[Chthoniobacteraceae]	DA101	NA
Bacteria	Rhizoplane	sp2769	14.9446	4.62978	1.34202	-3.44986	0.000560885	0.0334537	Verrucomicrobia	[Pedosphaerae]	[Pedosphaerales]	NA	NA	NA
Bacteria	Rhizosphere	sp78	77.7868	4.60939	1.11655	-4.12825	3.6553e-05	0.0154945	Acidobacteria	DA052	Ellin6513	NA	NA	NA
Bacteria	Rhizoplane	sp304	6.29188	4.60123	1.61141	-2.85542	0.00429806	0.0523719	Acidobacteria	[Chloracidobacteria]	RB41	NA	NA	NA
Bacteria	Rhizosphere	sp2203	6.48796	4.58897	1.26637	-3.62371	0.000290406	0.0363492	Proteobacteria	Alphaproteobacteria	Sphingomodales	Sphingomodaceae	NA	NA
Bacteria	Rhizosphere	sp271	30.3125	4.57688	1.19913	-3.81682	0.000135182	0.0234698	Acidobacteria	Acidobacteriia	Acidobacteriales	Koribacteraceae	Candidatus Koribacter	NA
Bacteria	Rhizoplane	sp67	11.5278	4.57221	1.82753	-2.50186	0.0123544	0.0819743	Acidobacteria	[Chloracidobacteria]	RB41	NA	NA	NA
Bacteria	Rhizoplane	sp124	5.81142	4.49768	1.45428	-3.09271	0.00198335	0.0365395	Acidobacteria	Solibacteres	Solibacterales	Solibacteraceae	Candidatus Solibacter	NA
Bacteria	Rhizoplane	sp161	28.8367	4.48793	1.33293	-3.36695	0.000760037	0.0334537	Acidobacteria	[Chloracidobacteria]	RB41	NA	NA	NA
Bacteria	Rhizosphere	sp1343	11.3585	4.48743	1.45417	-3.08591	0.0020293	0.0914401	Cyanobacteria	4C0d-2	MLE1-12	NA	NA	NA
Bacteria	Rhizoplane	sp1820	5.68733	4.47182	1.34543	-3.32372	0.000888258	0.0334537	Planctomycetes	Phycisphaerae	CPla-3	NA	NA	NA
Bacteria	Rhizoplane	sp257	10.5833	4.44554	1.40799	-3.15737	0.00159199	0.0357582	Acidobacteria	Solibacteres	Solibacterales	Solibacteraceae	Candidatus Solibacter	NA
Bacteria	Rhizoplane	sp1800	5.60737	4.43739	1.39369	-3.18392	0.00145296	0.0348381	Planctomycetes	Phycisphaerae	WD2101	NA	NA	NA
Bacteria	Rhizoplane	sp2491	5.4323	4.39916	1.47485	-2.98279	0.00285634	0.0418534	Proteobacteria	Alphaproteobacteria	Ellin329	NA	NA	NA
Bacteria	Rhizoplane	sp153	7.48536	4.36229	1.54805	-2.81793	0.00483339	0.0542471	Acidobacteria	Solibacteres	Solibacterales	NA	NA	NA
Bacteria	Rhizoplane	sp1675	5.3573	4.3573	1.29087	-3.37546	0.000736914	0.0334537	Planctomycetes	Phycisphaerae	WD2101	NA	NA	NA
Bacteria	Rhizoplane	sp2727	7.34975	4.35248	1.08343	-4.01731	5.88663e-05	0.0207013	TM7	TM7-1	NA	NA	NA	NA
Bacteria	Rhizosphere	sp3060	11.5984	4.33511	1.37519	-3.15236	0.00161955	0.0842131	Verrucomicrobia	[Spartobacteria]	[Chthoniobacterales]	[Chthoniobacteraceae]	DA101	NA
Bacteria	Rhizoplane	sp141	9.74982	4.32962	1.52527	-2.83859	0.00453139	0.0525342	Acidobacteria	[Chloracidobacteria]	RB41	Ellin6075	NA	NA
Bacteria	Rhizoplane	sp1478	5.03327	4.28494	1.63844	-2.61525	0.0089162	0.0703875	Nitrospirae	Nitrospira	Nitrospirales	Nitrospiraceae	Nitrospira	NA
Bacteria	Rhizoplane	sp323	16.3368	4.26041	1.22124	-3.48858	0.000485588	0.0334537	Acidobacteria	Solibacteres	Solibacterales	Solibacteraceae	Candidatus Solibacter	NA
Bacteria	Rhizosphere	sp23	23.9186	4.2519	1.11235	-3.82246	0.000132128	0.0234698	Acidobacteria	Solibacteres	Solibacterales	NA	NA	NA
Bacteria	Rhizoplane	sp1909	4.7726	4.22508	1.39569	-3.02723	0.00246808	0.0382916	Proteobacteria	Betaproteobacteria	Ellin6067	NA	NA	NA
Bacteria	Rhizoplane	sp376	4.82853	4.21287	1.37153	-3.07165	0.0021288	0.0370424	Acidobacteria	Acidobacteria-6	iii1-15	NA	NA	NA
Bacteria	Rhizosphere	sp235	15.1574	4.20667	1.05682	-3.98049	6.87727e-05	0.0154945	Acidobacteria	Acidobacteriia	Acidobacteriales	Koribacteraceae	NA	NA
Bacteria	Rhizoplane	sp1515	6.54262	4.17708	1.29994	-3.21329	0.00131222	0.0348381	Planctomycetes	Phycisphaerae	WD2101	NA	NA	NA
Bacteria	Rhizoplane	sp2756	6.52293	4.17143	1.39106	-2.99875	0.0027109	0.0402817	Verrucomicrobia	[Spartobacteria]	[Chthoniobacterales]	[Chthoniobacteraceae]	DA101	NA
Bacteria	Rhizoplane	sp1908	11.8595	4.16999	1.15334	-3.61557	0.000299683	0.0334537	Proteobacteria	Alphaproteobacteria	Ellin329	NA	NA	NA
Bacteria	Rhizoplane	sp245	21.1853	4.16483	1.24603	-3.3425	0.000830288	0.0334537	Acidobacteria	Solibacteres	Solibacterales	Solibacteraceae	Candidatus Solibacter	NA
Bacteria	Rhizosphere	sp144	19.8858	4.15516	1.18151	-3.51681	0.000436761	0.0468582	Acidobacteria	Solibacteres	Solibacterales	Solibacteraceae	NA	NA
Bacteria	Rhizoplane	sp2346	4.54224	4.15114	1.3559	-3.06154	0.00220201	0.0370424	Proteobacteria	Alphaproteobacteria	Rhodospirillales	Rhodospirillaceae	NA	NA
Bacteria	Rhizoplane	sp1250	6.34822	4.14277	1.09634	-3.77873	0.000157631	0.0334537	Chloroflexi	Ellin6529	NA	NA	NA	NA
Bacteria	Rhizoplane	sp2056	6.31328	4.12266	1.34775	-3.05892	0.00222138	0.0370424	Proteobacteria	Deltaproteobacteria	Myxococcales	NA	NA	NA
Bacteria	Rhizoplane	sp1611	16.7533	4.11189	1.28545	-3.19881	0.00137998	0.0348381	Planctomycetes	Phycisphaerae	WD2101	NA	NA	NA
Bacteria	Rhizoplane	sp823	10.1846	4.09015	1.59643	-2.56206	0.0104055	0.0765885	Bacteroidetes	Sphingobacteriia	Sphingobacteriales	NA	NA	NA
Bacteria	Rhizoplane	sp2838	4.37556	4.08768	1.4856	-2.75154	0.00593155	0.058484	Verrucomicrobia	Opitutae	Opitutales	Opitutaceae	NA	NA
Bacteria	Rhizoplane	sp1533	4.2899	4.05839	1.58243	-2.56465	0.010328	0.0765885	Planctomycetes	Phycisphaerae	WD2101	NA	NA	NA
Bacteria	Rhizoplane	sp1550	4.31644	4.05638	1.2483	-3.24953	0.00115596	0.0344737	Planctomycetes	Planctomycetia	Planctomycetales	Planctomycetaceae	Planctomyces	NA
Bacteria	Rhizoplane	sp1944	4.30993	4.05588	1.23079	-3.29535	0.000983	0.0334537	Proteobacteria	Alphaproteobacteria	NA	NA	NA	NA
Bacteria	Rhizoplane	sp950	4.28285	4.05023	1.30188	-3.11106	0.00186417	0.0357582	Bacteroidetes	Sphingobacteriia	Sphingobacteriales	NA	NA	NA
Bacteria	Rhizoplane	sp177	8.01548	4.04637	1.58758	-2.54876	0.0108107	0.0765885	Acidobacteria	[Chloracidobacteria]	RB41	NA	NA	NA
Bacteria	Rhizoplane	sp1522	18.3287	4.04602	1.19751	-3.37869	0.000728324	0.0334537	Planctomycetes	Phycisphaerae	WD2101	NA	NA	NA
Bacteria	Rhizoplane	sp1786	4.2384	4.04362	1.58432	-2.55227	0.0107024	0.0765885	Planctomycetes	Phycisphaerae	WD2101	NA	NA	NA
Bacteria	Rhizoplane	sp1837	9.83675	4.03906	1.58493	-2.54842	0.0108213	0.0765885	Planctomycetes	Phycisphaerae	WD2101	NA	NA	NA
Bacteria	Rhizoplane	sp1387	8.62593	4.0381	1.50998	-2.67428	0.00748901	0.0658408	Fibrobacteres	Fibrobacteria	258ds10	NA	NA	NA
Bacteria	Rhizoplane	sp1376	4.18934	4.0197	1.73501	-2.31682	0.0205135	0.0997898	FBP	NA	NA	NA	NA	NA
Bacteria	Rhizoplane	sp1762	4.15371	4.01349	1.53977	-2.60655	0.00914591	0.0709481	Planctomycetes	Phycisphaerae	WD2101	NA	NA	NA
Bacteria	Rhizoplane	sp2338	4.06418	4.00576	1.15629	-3.46433	0.000531552	0.0334537	Proteobacteria	Alphaproteobacteria	Rhodospirillales	Rhodospirillaceae	NA	NA
Bacteria	Rhizoplane	sp158	5.85306	4.00433	1.69252	-2.3659	0.0179863	0.096814	Acidobacteria	[Chloracidobacteria]	RB41	NA	NA	NA
Bacteria	Rhizoplane	sp174	4.0342	4.00045	1.16244	-3.44143	0.000578643	0.0334537	Acidobacteria	Solibacteres	Solibacterales	Solibacteraceae	Candidatus Solibacter	NA
Bacteria	Rhizoplane	sp2493	10.6085	3.9954	1.6193	-2.46736	0.0136115	0.0854771	Proteobacteria	Deltaproteobacteria	Myxococcales	NA	NA	NA
Bacteria	Rhizoplane	sp1427	13.3611	3.99502	1.36688	-2.92273	0.00346981	0.0475409	Gemmatimodetes	Gemm-1	NA	NA	NA	NA
Bacteria	Rhizoplane	sp2033	5.80699	3.99202	1.44942	-2.75422	0.00588329	0.058484	Proteobacteria	Betaproteobacteria	Ellin6067	NA	NA	NA
Bacteria	Rhizoplane	sp2695	4.04192	3.96987	1.44669	-2.74411	0.00606749	0.0590534	TM7	TM7-1	NA	NA	NA	NA
Bacteria	Rhizoplane	sp1673	7.587	3.96975	1.37636	-2.88424	0.0039236	0.0504804	Planctomycetes	Phycisphaerae	WD2101	NA	NA	NA
Bacteria	Rhizoplane	sp904	7.47243	3.94248	1.41787	-2.78056	0.00542646	0.0561267	Bacteroidetes	Sphingobacteriia	Sphingobacteriales	NA	NA	NA
Bacteria	Rhizoplane	sp1415	31.5698	3.93258	1.29806	-3.02958	0.00244894	0.0382916	Gemmatimodetes	Gemmatimodetes	N1423WL	NA	NA	NA
Bacteria	Rhizoplane	sp2868	9.24045	3.93077	1.3744	-2.85999	0.00423658	0.0523719	Verrucomicrobia	[Pedosphaerae]	[Pedosphaerales]	auto67	NA	NA
Bacteria	Rhizoplane	sp517	7.98063	3.91995	1.37639	-2.84798	0.00439972	0.0523719	Actinobacteria	Actinobacteria	Actinomycetales	Streptomycetaceae	Streptomyces	NA
Bacteria	Rhizoplane	sp1520	5.53405	3.91664	1.26291	-3.10129	0.00192681	0.0362998	Planctomycetes	Phycisphaerae	WD2101	NA	NA	NA
Bacteria	Rhizoplane	sp2375	3.87802	3.91244	1.57445	-2.48496	0.0129565	0.0841291	Proteobacteria	Deltaproteobacteria	Myxococcales	NA	NA	NA
Bacteria	Rhizoplane	sp2944	3.84602	3.90693	1.49555	-2.61238	0.0089915	0.0703875	Verrucomicrobia	[Pedosphaerae]	[Pedosphaerales]	NA	NA	NA
Bacteria	Rhizosphere	sp2055	7.00847	3.90523	1.12614	-3.46781	0.000524713	0.0482531	Proteobacteria	Betaproteobacteria	A21b	EB1003	NA	NA
Bacteria	Rhizoplane	sp2904	19.4682	3.90495	1.27747	-3.05679	0.00223719	0.0370424	Verrucomicrobia	[Spartobacteria]	[Chthoniobacterales]	[Chthoniobacteraceae]	DA101	NA
Bacteria	Rhizosphere	sp250	17.482	3.90338	1.1979	-3.25852	0.00111996	0.0681963	Acidobacteria	Acidobacteria-5	NA	NA	NA	NA
Bacteria	Rhizoplane	sp1590	7.34275	3.8993	1.1793	-3.30644	0.000944884	0.0334537	Planctomycetes	Phycisphaerae	WD2101	NA	NA	NA
Bacteria	Rhizoplane	sp1766	5.39482	3.89252	1.53053	-2.54324	0.0109829	0.0765885	Planctomycetes	Phycisphaerae	WD2101	NA	NA	NA
Bacteria	Rhizoplane	sp815	5.38505	3.89238	1.41175	-2.75714	0.00583088	0.058484	Bacteroidetes	[Saprospirae]	[Saprospirales]	Chitinophagaceae	NA	NA
Bacteria	Rhizoplane	sp435	14.2787	3.88155	1.278	-3.0372	0.00238786	0.0381695	Actinobacteria	Acidimicrobiia	Acidimicrobiales	NA	NA	NA
Bacteria	Rhizoplane	sp240	7.12757	3.88067	1.51579	-2.56016	0.0104623	0.0765885	Acidobacteria	[Chloracidobacteria]	RB41	Ellin6075	NA	NA
Bacteria	Rhizoplane	sp881	5.34714	3.88033	1.17501	-3.30239	0.000958642	0.0334537	Bacteroidetes	[Saprospirae]	[Saprospirales]	Chitinophagaceae	NA	NA
Bacteria	Rhizoplane	sp1586	10.712	3.87554	1.18277	-3.27666	0.00105044	0.0335821	Planctomycetes	Phycisphaerae	WD2101	NA	NA	NA
Bacteria	Rhizoplane	sp757	5.30699	3.8628	1.47899	-2.61179	0.00900693	0.0703875	Bacteroidetes	[Saprospirae]	[Saprospirales]	Chitinophagaceae	NA	NA
Bacteria	Rhizoplane	sp2877	10.3235	3.84355	1.32963	-2.89069	0.00384391	0.0500658	Verrucomicrobia	[Spartobacteria]	[Chthoniobacterales]	[Chthoniobacteraceae]	DA101	NA
Bacteria	Rhizoplane	sp507	3.67333	3.83866	1.06856	-3.59238	0.000327667	0.0334537	Actinobacteria	Acidimicrobiia	Acidimicrobiales	Iamiaceae	Iamia	NA
Bacteria	Rhizosphere	sp130	16.2245	3.82238	1.24171	-3.07831	0.00208176	0.0919649	Acidobacteria	Solibacteres	Solibacterales	NA	NA	NA
Bacteria	Rhizoplane	sp3037	3.61573	3.81918	1.59938	-2.38792	0.0169442	0.0945828	Verrucomicrobia	[Pedosphaerae]	[Pedosphaerales]	Ellin515	NA	NA
Bacteria	Rhizoplane	sp1811	5.21544	3.81859	1.40873	-2.71067	0.00671483	0.0621416	Planctomycetes	Phycisphaerae	WD2101	NA	NA	NA
Bacteria	Rhizosphere	sp212	34.303	3.81239	0.869942	-4.38235	1.17404e-05	0.00881706	Acidobacteria	Solibacteres	Solibacterales	Solibacteraceae	Candidatus Solibacter	NA
Bacteria	Rhizoplane	sp225	3.713	3.80258	1.23806	-3.07141	0.00213049	0.0370424	Acidobacteria	Solibacteres	Solibacterales	Solibacteraceae	Candidatus Solibacter	NA
Bacteria	Rhizoplane	sp2964	8.99113	3.76913	1.06679	-3.53317	0.000410611	0.0334537	Verrucomicrobia	Opitutae	Opitutales	Opitutaceae	NA	NA
Bacteria	Rhizoplane	sp1193	6.59783	3.76295	1.53231	-2.45574	0.0140596	0.085739	Bacteroidetes	[Saprospirae]	[Saprospirales]	Saprospiraceae	NA	NA
Bacteria	Rhizoplane	sp1787	6.49639	3.75	1.47811	-2.53703	0.0111797	0.0765885	Planctomycetes	Planctomycetia	Gemmatales	Gemmataceae	NA	NA
Bacteria	Rhizoplane	sp2807	9.5449	3.74919	1.48767	-2.52017	0.0117299	0.0793269	Verrucomicrobia	[Pedosphaerae]	[Pedosphaerales]	[Pedosphaeraceae]	Pedosphaera	NA
Bacteria	Rhizosphere	sp2782	115.472	3.74698	0.82213	-4.55765	5.17292e-06	0.00582729	Verrucomicrobia	[Spartobacteria]	[Chthoniobacterales]	[Chthoniobacteraceae]	DA101	NA
Bacteria	Rhizosphere	sp1475	6.95692	3.73348	1.23484	-3.02345	0.00249914	0.0995064	Nitrospirae	Nitrospira	Nitrospirales	Nitrospiraceae	JG37-AG-70	NA
Bacteria	Rhizoplane	sp387	4.69997	3.71536	1.19262	-3.1153	0.00183757	0.0357582	Acidobacteria	Solibacteres	Solibacterales	NA	NA	NA
Bacteria	Rhizoplane	sp288	22.3239	3.70527	1.19953	-3.08893	0.00200881	0.0365395	Acidobacteria	Acidobacteria-5	NA	NA	NA	NA
Bacteria	Rhizoplane	sp1628	12.0732	3.70009	1.28777	-2.87324	0.0040628	0.0510268	Planctomycetes	Phycisphaerae	WD2101	NA	NA	NA
Bacteria	Rhizoplane	sp1552	6.24149	3.68993	1.26726	-2.91172	0.0035944	0.0483334	Planctomycetes	Phycisphaerae	WD2101	NA	NA	NA
Bacteria	Rhizoplane	sp1022	9.74898	3.67473	1.38868	-2.64619	0.00814031	0.0684541	Bacteroidetes	Sphingobacteriia	Sphingobacteriales	Sphingobacteriaceae	NA	NA
Bacteria	Rhizoplane	sp2960	10.4489	3.66144	1.52332	-2.4036	0.0162347	0.0920842	Verrucomicrobia	[Spartobacteria]	[Chthoniobacterales]	[Chthoniobacteraceae]	DA101	NA
Bacteria	Rhizosphere	sp1968	7.28903	3.65711	1.01624	-3.59866	0.000319866	0.0379294	Proteobacteria	Deltaproteobacteria	Syntrophobacterales	Syntrophobacteraceae	NA	NA
Bacteria	Rhizoplane	sp1544	12.3938	3.6425	1.14796	-3.17302	0.00150863	0.035369	Planctomycetes	Phycisphaerae	WD2101	NA	NA	NA
Bacteria	Rhizoplane	sp1485	6.38274	3.63031	1.46158	-2.48382	0.0129982	0.0841291	OD1	ZB2	NA	NA	NA	NA
Bacteria	Rhizoplane	sp1563	10.7213	3.61994	1.12761	-3.21029	0.00132603	0.0348381	Planctomycetes	Phycisphaerae	WD2101	NA	NA	NA
Bacteria	Rhizosphere	sp142	10.0569	3.60727	1.12464	-3.20749	0.001339	0.0754192	Acidobacteria	Solibacteres	Solibacterales	NA	NA	NA
Bacteria	Rhizoplane	sp2767	4.31876	3.57302	1.53573	-2.32659	0.0199869	0.0997898	Verrucomicrobia	[Pedosphaerae]	[Pedosphaerales]	NA	NA	NA
Bacteria	Rhizoplane	sp1424	4.27287	3.57083	1.28347	-2.78217	0.0053996	0.0561267	Gemmatimodetes	Gemmatimodetes	Ellin5290	NA	NA	NA
Bacteria	Rhizosphere	sp1472	18.1774	3.56539	0.878154	-4.06009	4.90535e-05	0.0154945	Nitrospirae	Nitrospira	Nitrospirales	0319-6A21	NA	NA
Bacteria	Rhizoplane	sp2763	7.18537	3.5381	1.12357	-3.14898	0.00163842	0.0357582	Verrucomicrobia	[Spartobacteria]	[Chthoniobacterales]	[Chthoniobacteraceae]	Ellin506	NA
Bacteria	Rhizoplane	sp1558	17.9263	3.53454	1.01914	-3.46815	0.00052405	0.0334537	Planctomycetes	Phycisphaerae	WD2101	NA	NA	NA
Bacteria	Rhizoplane	sp942	4.33835	3.52425	1.41759	-2.4861	0.0129153	0.0841291	Bacteroidetes	Flavobacteriia	Flavobacteriales	Flavobacteriaceae	Flavobacterium	NA
Bacteria	Rhizosphere	sp2759	29.4866	3.49012	0.932646	-3.74217	0.000182438	0.0256895	Verrucomicrobia	[Pedosphaerae]	[Pedosphaerales]	Ellin515	NA	NA
Bacteria	Rhizoplane	sp2600	12.3802	3.46668	1.26554	-2.73929	0.00615722	0.0590534	Proteobacteria	Alphaproteobacteria	Sphingomodales	Sphingomodaceae	NA	NA
Bacteria	Rhizoplane	sp2829	16.6694	3.45655	1.21577	-2.8431	0.00446775	0.0523719	Verrucomicrobia	[Spartobacteria]	[Chthoniobacterales]	[Chthoniobacteraceae]	DA101	NA
Bacteria	Rhizoplane	sp1810	3.97516	3.45124	1.46181	-2.36094	0.0182285	0.0971268	Planctomycetes	Phycisphaerae	WD2101	NA	NA	NA
Bacteria	Rhizoplane	sp2646	6.67378	3.44988	1.14349	-3.01697	0.00255318	0.0390378	TM7	SC3	NA	NA	NA	NA
Bacteria	Rhizoplane	sp2639	3.88598	3.414	1.34352	-2.54109	0.0110506	0.0765885	Proteobacteria	Gammaproteobacteria	Xanthomodales	Sinobacteraceae	Steroidobacter	NA
Bacteria	Rhizosphere	sp219	11.0974	3.39807	1.08863	-3.12142	0.00179982	0.0881519	Acidobacteria	Solibacteres	Solibacterales	Solibacteraceae	Candidatus Solibacter	NA
Bacteria	Rhizosphere	sp27	14.0014	3.38482	1.03524	-3.26959	0.00107704	0.0681963	Acidobacteria	[Chloracidobacteria]	RB41	NA	NA	NA
Bacteria	Rhizosphere	sp1775	10.7225	3.38324	0.846461	-3.99692	6.41717e-05	0.0154945	Planctomycetes	Phycisphaerae	WD2101	NA	NA	NA
Bacteria	Rhizoplane	sp1458	3.63475	3.36079	1.24642	-2.69634	0.00701052	0.0632145	Gemmatimodetes	Gemmatimodetes	NA	NA	NA	NA
Bacteria	Rhizoplane	sp1996	5.09538	3.35885	1.07798	-3.11588	0.001834	0.0357582	Proteobacteria	Gammaproteobacteria	Pseudomodales	Pseudomodaceae	Pseudomos	NA
Bacteria	Rhizoplane	sp2175	3.74095	3.34324	1.4081	-2.37429	0.0175828	0.0966139	Proteobacteria	Betaproteobacteria	Methylophilales	Methylophilaceae	NA	NA
Bacteria	Rhizoplane	sp2077	4.91632	3.33273	1.26595	-2.63259	0.00847361	0.0698411	Proteobacteria	Alphaproteobacteria	Rhodospirillales	Rhodospirillaceae	NA	NA
Bacteria	Rhizoplane	sp909	4.88074	3.32448	1.18181	-2.81305	0.00490739	0.0542535	Bacteroidetes	[Saprospirae]	[Saprospirales]	Chitinophagaceae	NA	NA
Bacteria	Rhizoplane	sp98	35.1134	3.31145	1.18751	-2.78857	0.00529408	0.0558741	Acidobacteria	Solibacteres	Solibacterales	NA	NA	NA
Bacteria	Rhizoplane	sp1707	6.0535	3.30661	1.2652	-2.61352	0.0089615	0.0703875	Planctomycetes	Planctomycetia	Planctomycetales	Planctomycetaceae	Planctomyces	NA
Bacteria	Rhizoplane	sp157	4.76884	3.30397	1.36641	-2.418	0.0156062	0.0909645	Acidobacteria	Solibacteres	Solibacterales	Solibacteraceae	Candidatus Solibacter	NA
Bacteria	Rhizoplane	sp1537	16.2295	3.29926	1.112	-2.96697	0.0030075	0.0427094	Planctomycetes	Phycisphaerae	WD2101	NA	NA	NA
Bacteria	Rhizoplane	sp1889	15.1605	3.2982	1.29461	-2.54765	0.0108452	0.0765885	Proteobacteria	Betaproteobacteria	NA	NA	NA	NA
Bacteria	Rhizoplane	sp1547	8.93432	3.2849	1.394	-2.35646	0.0184503	0.0978143	Planctomycetes	Planctomycetia	Pirellulales	Pirellulaceae	NA	NA
Bacteria	Rhizoplane	sp1973	3.46054	3.26989	1.24842	-2.61923	0.0088128	0.0703875	Proteobacteria	Alphaproteobacteria	Ellin329	NA	NA	NA
Bacteria	Rhizoplane	sp175	8.04954	3.25735	1.32448	-2.45934	0.0139191	0.0855427	Acidobacteria	[Chloracidobacteria]	RB41	NA	NA	NA
Bacteria	Rhizoplane	sp763	4.64845	3.25196	1.24365	-2.61486	0.00892649	0.0703875	Bacteroidetes	[Saprospirae]	[Saprospirales]	Chitinophagaceae	NA	NA
Bacteria	Rhizoplane	sp2962	4.58717	3.24826	1.39477	-2.32889	0.0198651	0.0997898	Verrucomicrobia	[Pedosphaerae]	[Pedosphaerales]	auto67	NA	NA
Bacteria	Rhizoplane	sp1087	4.83739	3.2413	1.32947	-2.43804	0.0147673	0.0870366	Bacteroidetes	[Saprospirae]	[Saprospirales]	Chitinophagaceae	NA	NA
Bacteria	Rhizoplane	sp1468	6.73377	3.23614	1.38156	-2.34238	0.0191614	0.0990607	Gemmatimodetes	Gemmatimodetes	Gemmatimodales	Ellin5301	NA	NA
Bacteria	Rhizoplane	sp971	6.76703	3.22421	1.31138	-2.45864	0.0139463	0.0855427	Bacteroidetes	[Saprospirae]	[Saprospirales]	Chitinophagaceae	NA	NA
Bacteria	Rhizoplane	sp2828	6.90898	3.21372	1.08423	-2.96405	0.00303621	0.0427094	Verrucomicrobia	[Spartobacteria]	[Chthoniobacterales]	[Chthoniobacteraceae]	Chthoniobacter	NA
Bacteria	Rhizoplane	sp2610	8.10529	3.19569	1.18946	-2.68668	0.00721664	0.0645216	Proteobacteria	Alphaproteobacteria	Rhodospirillales	Rhodospirillaceae	NA	NA
Bacteria	Rhizoplane	sp765	4.76209	3.18865	1.3454	-2.37004	0.017786	0.0966489	Bacteroidetes	Sphingobacteriia	Sphingobacteriales	NA	NA	NA
Bacteria	Rhizoplane	sp2885	4.61039	3.18777	1.07158	-2.97483	0.00293153	0.0423667	Verrucomicrobia	[Spartobacteria]	[Chthoniobacterales]	[Chthoniobacteraceae]	NA	NA
Bacteria	Rhizoplane	sp2067	17.7932	3.1682	1.01356	-3.12581	0.00177318	0.0357582	Proteobacteria	Alphaproteobacteria	Rhizobiales	Hyphomicrobiaceae	Rhodoplanes	NA
Bacteria	Rhizoplane	sp163	5.40262	3.16595	1.32148	-2.39577	0.0165856	0.0930732	Acidobacteria	Solibacteres	Solibacterales	NA	NA	NA
Bacteria	Rhizoplane	sp1428	4.31241	3.16539	1.27997	-2.47301	0.0133981	0.0846404	Gemmatimodetes	Gemmatimodetes	Ellin5290	NA	NA	NA
Bacteria	Rhizoplane	sp59	8.64515	3.16156	1.33488	-2.36842	0.017864	0.0966489	Acidobacteria	Solibacteres	Solibacterales	Solibacteraceae	Candidatus Solibacter	NA
Bacteria	Rhizoplane	sp2862	17.7082	3.15282	1.18229	-2.66671	0.00765977	0.0662382	Verrucomicrobia	[Spartobacteria]	[Chthoniobacterales]	[Chthoniobacteraceae]	DA101	NA
Bacteria	Rhizoplane	sp3005	4.2936	3.14994	1.35972	-2.3166	0.0205255	0.0997898	Verrucomicrobia	[Pedosphaerae]	[Pedosphaerales]	NA	NA	NA
Bacteria	Rhizoplane	sp263	22.4327	3.14346	1.1835	-2.65606	0.00790584	0.0678103	Acidobacteria	Acidobacteriia	Acidobacteriales	Acidobacteriaceae	NA	NA
Bacteria	Rhizoplane	sp64	6.31419	3.13842	1.3278	-2.36363	0.0180971	0.0969157	Acidobacteria	iii1-8	DS-18	NA	NA	NA
Bacteria	Rhizoplane	sp1580	5.67315	3.12674	1.14075	-2.74095	0.00612618	0.0590534	Planctomycetes	Phycisphaerae	WD2101	NA	NA	NA
Bacteria	Rhizoplane	sp1281	6.53321	3.11523	1.00103	-3.11204	0.00185799	0.0357582	Chloroflexi	Aerolineae	SBR1031	A4b	NA	NA
Bacteria	Rhizoplane	sp2879	9.33803	3.0902	1.28399	-2.40673	0.0160962	0.092023	Verrucomicrobia	[Spartobacteria]	[Chthoniobacterales]	[Chthoniobacteraceae]	DA101	NA
Bacteria	Rhizoplane	sp190	10.5356	3.0681	1.22515	-2.50427	0.0122705	0.0819331	Acidobacteria	Acidobacteriia	Acidobacteriales	Koribacteraceae	NA	NA
Bacteria	Rhizoplane	sp518	4.0326	3.05388	1.01537	-3.00765	0.00263275	0.0396792	Actinobacteria	Actinobacteria	Actinomycetales	Mycobacteriaceae	Mycobacterium	NA
Bacteria	Rhizoplane	sp1922	17.7448	3.04167	1.17346	-2.59205	0.00954058	0.0724123	Proteobacteria	Alphaproteobacteria	Ellin329	NA	NA	NA
Bacteria	Rhizoplane	sp2811	11.0739	3.0309	1.08445	-2.79488	0.00519194	0.0558741	Verrucomicrobia	[Spartobacteria]	[Chthoniobacterales]	[Chthoniobacteraceae]	Chthoniobacter	NA
Bacteria	Rhizoplane	sp1705	12.2133	3.02763	1.07134	-2.82602	0.00471301	0.0540459	Planctomycetes	Phycisphaerae	WD2101	NA	NA	NA
Bacteria	Rhizoplane	sp2925	4.27288	3.02391	1.09599	-2.75907	0.00579666	0.058484	Verrucomicrobia	[Spartobacteria]	[Chthoniobacterales]	[Chthoniobacteraceae]	Chthoniobacter	NA
Bacteria	Rhizoplane	sp2745	12.1514	3.01867	0.855484	-3.52861	0.000417751	0.0334537	Verrucomicrobia	Opitutae	Opitutales	Opitutaceae	Opitutus	NA
Bacteria	Rhizoplane	sp2136	7.95014	3.00604	1.22687	-2.45017	0.0142789	0.0860812	Proteobacteria	Alphaproteobacteria	Sphingomodales	Sphingomodaceae	Novosphingobium	NA
Bacteria	Rhizoplane	sp494	8.07693	2.95593	0.967425	-3.05546	0.00224712	0.0370424	Actinobacteria	Thermoleophilia	Gaiellales	Gaiellaceae	NA	NA
Bacteria	Rhizoplane	sp821	46.1657	2.95551	1.20203	-2.45876	0.0139416	0.0855427	Bacteroidetes	Sphingobacteriia	Sphingobacteriales	Sphingobacteriaceae	NA	NA
Bacteria	Rhizoplane	sp2806	6.73019	2.94045	0.882142	-3.33331	0.000858191	0.0334537	Verrucomicrobia	[Spartobacteria]	[Chthoniobacterales]	[Chthoniobacteraceae]	NA	NA
Bacteria	Rhizoplane	sp839	4.79066	2.93938	1.23939	-2.37164	0.0177096	0.0966489	Bacteroidetes	Sphingobacteriia	Sphingobacteriales	NA	NA	NA
Bacteria	Rhizoplane	sp2200	4.59575	2.892	1.23505	-2.3416	0.0192014	0.0990607	Proteobacteria	Alphaproteobacteria	Rhodospirillales	Rhodospirillaceae	NA	NA
Bacteria	Rhizoplane	sp2861	7.94335	2.89043	1.23834	-2.33412	0.0195895	0.0990607	Verrucomicrobia	[Pedosphaerae]	[Pedosphaerales]	auto67	NA	NA
Bacteria	Rhizosphere	sp2898	18.2442	2.8693	0.766202	-3.74484	0.00018051	0.0256895	Verrucomicrobia	[Pedosphaerae]	[Pedosphaerales]	Ellin515	NA	NA
Bacteria	Rhizoplane	sp948	9.77751	2.8673	1.06217	-2.69948	0.00694487	0.0631624	Bacteroidetes	[Saprospirae]	[Saprospirales]	Chitinophagaceae	NA	NA
Bacteria	Rhizosphere	sp63	51.1705	2.86494	0.78638	-3.64321	0.000269261	0.035685	Acidobacteria	DA052	Ellin6513	NA	NA	NA
Bacteria	Rhizoplane	sp956	25.7047	2.84521	1.22815	-2.31665	0.0205227	0.0997898	Bacteroidetes	Sphingobacteriia	Sphingobacteriales	Sphingobacteriaceae	NA	NA
Bacteria	Rhizoplane	sp57	19.1675	2.84291	1.18615	-2.39675	0.0165414	0.0930732	Acidobacteria	iii1-8	32-20	NA	NA	NA
Bacteria	Rhizoplane	sp1868	3.75323	2.83228	1.18959	-2.38089	0.0172708	0.0953962	Proteobacteria	Betaproteobacteria	SC-I-84	NA	NA	NA
Bacteria	Rhizoplane	sp2797	26.2101	2.82928	0.903796	-3.13045	0.00174542	0.0357582	Verrucomicrobia	Opitutae	Opitutales	Opitutaceae	Opitutus	NA
Bacteria	Rhizoplane	sp1998	11.1342	2.79695	1.04504	-2.67641	0.0074415	0.0658408	Proteobacteria	Deltaproteobacteria	Myxococcales	Haliangiaceae	NA	NA
Bacteria	Rhizoplane	sp1986	18.599	2.79464	1.20608	-2.31713	0.0204968	0.0997898	Proteobacteria	Deltaproteobacteria	Myxococcales	Haliangiaceae	NA	NA
Bacteria	Rhizoplane	sp1819	8.75184	2.78958	1.12024	-2.49016	0.0127686	0.0841291	Planctomycetes	Phycisphaerae	WD2101	NA	NA	NA
Bacteria	Rhizoplane	sp2273	7.51785	2.77199	1.08142	-2.56328	0.0103689	0.0765885	Proteobacteria	Alphaproteobacteria	Caulobacterales	Caulobacteraceae	NA	NA
Bacteria	Rhizoplane	sp1635	41.3815	2.76961	1.04911	-2.63996	0.00829164	0.0688794	Planctomycetes	Phycisphaerae	WD2101	NA	NA	NA
Bacteria	Rhizosphere	sp386	39.3078	2.76661	0.917324	-3.01596	0.00256164	0.0995064	Acidobacteria	Solibacteres	Solibacterales	NA	NA	NA
Bacteria	Rhizosphere	sp2587	6.74821	2.7401	0.846627	-3.23649	0.00121008	0.0717451	Proteobacteria	Betaproteobacteria	SC-I-84	NA	NA	NA
Bacteria	Rhizosphere	sp677	14.2978	2.72766	0.879116	-3.10273	0.00191743	0.091018	Armatimodetes	Chthonomodetes	SJA-22	NA	NA	NA
Bacteria	Rhizoplane	sp1322	10.433	2.72253	1.02941	-2.64473	0.00817556	0.0684541	Chloroflexi	Aerolineae	A31	S47	NA	NA
Bacteria	Rhizoplane	sp2858	9.98802	2.71113	0.995103	-2.72447	0.00644049	0.0608294	Verrucomicrobia	[Spartobacteria]	[Chthoniobacterales]	[Chthoniobacteraceae]	Ellin506	NA
Bacteria	Rhizoplane	sp162	51.1933	2.70167	0.966236	-2.79607	0.00517277	0.0558741	Acidobacteria	Solibacteres	Solibacterales	Solibacteraceae	Candidatus Solibacter	NA
Bacteria	Rhizosphere	sp1476	12.2066	2.69543	0.800939	-3.36533	0.000764517	0.0538268	Nitrospirae	Nitrospira	Nitrospirales	0319-6A21	NA	NA
Bacteria	Rhizoplane	sp2374	10.697	2.69067	1.00772	-2.67007	0.0075836	0.0661215	Proteobacteria	Deltaproteobacteria	Myxococcales	Haliangiaceae	NA	NA
Bacteria	Rhizosphere	sp2781	24.8957	2.68968	0.883169	-3.04549	0.00232303	0.0987506	Verrucomicrobia	[Spartobacteria]	[Chthoniobacterales]	[Chthoniobacteraceae]	DA101	NA
Bacteria	Rhizosphere	sp1415	124.737	2.67383	0.555301	-4.81509	1.4713e-06	0.00331484	Gemmatimodetes	Gemmatimodetes	N1423WL	NA	NA	NA
Bacteria	Rhizoplane	sp2260	71.9405	2.66918	1.09933	-2.42801	0.0151819	0.0889826	Proteobacteria	Deltaproteobacteria	Myxococcales	NA	NA	NA
Bacteria	Rhizoplane	sp62	23.7203	2.66219	1.02318	-2.60187	0.0092717	0.0713989	Acidobacteria	Sva0725	Sva0725	NA	NA	NA
Bacteria	Rhizosphere	sp203	19.5661	2.65761	0.844255	-3.14787	0.00164464	0.0842131	Acidobacteria	Acidobacteriia	Acidobacteriales	Koribacteraceae	Candidatus Koribacter	NA
Bacteria	Rhizoplane	sp196	6.28941	2.63497	1.12662	-2.33883	0.0193443	0.0990607	Acidobacteria	Acidobacteria-6	iii1-15	mb2424	NA	NA
Bacteria	Rhizoplane	sp1543	7.76494	2.61736	0.998925	-2.62018	0.00878842	0.0703875	Planctomycetes	Planctomycetia	Gemmatales	Gemmataceae	NA	NA
Bacteria	Rhizoplane	sp2148	12.272	2.61543	0.9675	-2.70329	0.00686569	0.0629852	Proteobacteria	Alphaproteobacteria	Rhizobiales	Bradyrhizobiaceae	NA	NA
Bacteria	Rhizoplane	sp432	7.7255	2.57776	1.04744	-2.46102	0.0138544	0.0855427	Actinobacteria	Thermoleophilia	Gaiellales	Gaiellaceae	NA	NA
Bacteria	Rhizoplane	sp1737	9.55501	2.57712	1.07121	-2.40581	0.0161367	0.092023	Planctomycetes	Phycisphaerae	WD2101	NA	NA	NA
Bacteria	Rhizoplane	sp230	3.71093	2.57411	1.10247	-2.33487	0.0195503	0.0990607	Acidobacteria	Acidobacteria-6	iii1-15	NA	NA	NA
Bacteria	Rhizosphere	sp33	42.221	2.57364	0.752102	-3.42192	0.000621797	0.0482531	Acidobacteria	Solibacteres	Solibacterales	Solibacteraceae	Candidatus Solibacter	NA
Bacteria	Rhizoplane	sp2001	9.15933	2.57256	1.06768	-2.40948	0.0159754	0.092023	Proteobacteria	Alphaproteobacteria	Sphingomodales	Sphingomodaceae	Sphingomos	wittichii
Bacteria	Rhizosphere	sp93	9.74389	2.55663	0.809175	-3.15955	0.00158015	0.0842131	Acidobacteria	Acidobacteria-5	NA	NA	NA	NA
Bacteria	Rhizoplane	sp927	17.0584	2.52688	0.91459	-2.76286	0.00572981	0.058484	Bacteroidetes	Sphingobacteriia	Sphingobacteriales	Sphingobacteriaceae	NA	NA
Bacteria	Rhizoplane	sp2859	10.4259	2.51467	1.07766	-2.33345	0.0196244	0.0990607	Verrucomicrobia	Opitutae	Opitutales	Opitutaceae	Opitutus	NA
Bacteria	Rhizoplane	sp747	15.402	2.49479	0.982516	-2.53918	0.0111112	0.0765885	Bacteroidetes	[Saprospirae]	[Saprospirales]	Chitinophagaceae	NA	NA
Bacteria	Rhizoplane	sp503	5.39676	2.48568	1.01586	-2.44687	0.0144104	0.0863803	Actinobacteria	Acidimicrobiia	Acidimicrobiales	EB1017	NA	NA
Bacteria	Rhizoplane	sp123	23.4256	2.47265	0.85184	-2.90272	0.00369942	0.048786	Acidobacteria	Acidobacteria-6	iii1-15	NA	NA	NA
Bacteria	Rhizoplane	sp453	6.01343	2.46616	1.06197	-2.32224	0.02022	0.0997898	Actinobacteria	Acidimicrobiia	Acidimicrobiales	Iamiaceae	Iamia	NA
Bacteria	Rhizoplane	sp178	29.4015	2.44757	0.867566	-2.82119	0.00478457	0.0542471	Acidobacteria	Solibacteres	Solibacterales	Solibacteraceae	Candidatus Solibacter	NA
Bacteria	Rhizoplane	sp2799	24.4208	2.43824	0.969507	-2.51492	0.0119058	0.080004	Verrucomicrobia	[Spartobacteria]	[Chthoniobacterales]	[Chthoniobacteraceae]	DA101	NA
Bacteria	Rhizoplane	sp828	46.9993	2.42539	0.949963	-2.55314	0.0106758	0.0765885	Bacteroidetes	[Saprospirae]	[Saprospirales]	Chitinophagaceae	NA	NA
Bacteria	Rhizoplane	sp18	18.6324	2.38692	0.838952	-2.84512	0.00443952	0.0523719	Acidobacteria	Acidobacteriia	Acidobacteriales	Acidobacteriaceae	Edaphobacter	modestum
Bacteria	Rhizosphere	sp2830	210.715	2.37993	0.586088	-4.06071	4.89229e-05	0.0154945	Verrucomicrobia	[Spartobacteria]	[Chthoniobacterales]	[Chthoniobacteraceae]	DA101	NA
Bacteria	Rhizoplane	sp2087	11.7942	2.34295	0.883061	-2.65322	0.00797286	0.0678336	Proteobacteria	Alphaproteobacteria	Caulobacterales	Caulobacteraceae	NA	NA
Bacteria	Rhizoplane	sp2804	51.2768	2.34062	0.907491	-2.57922	0.00990234	0.0746212	Verrucomicrobia	Opitutae	Opitutales	Opitutaceae	Opitutus	NA
Bacteria	Rhizoplane	sp2597	11.9984	2.33565	0.91856	-2.54273	0.010999	0.0765885	Proteobacteria	Betaproteobacteria	Burkholderiales	Comamodaceae	NA	NA
Bacteria	Rhizosphere	sp2762	8.15372	2.3225	0.680486	-3.413	0.000642517	0.0482531	Verrucomicrobia	[Spartobacteria]	[Chthoniobacterales]	[Chthoniobacteraceae]	DA101	NA
Bacteria	Rhizoplane	sp2159	18.6497	2.31729	0.960868	-2.41166	0.0158801	0.092023	Proteobacteria	Alphaproteobacteria	Rhodospirillales	Acetobacteraceae	NA	NA
Bacteria	Rhizosphere	sp1875	104.382	2.31323	0.738928	-3.13052	0.00174495	0.0873638	Proteobacteria	Betaproteobacteria	A21b	EB1003	NA	NA
Bacteria	Rhizosphere	sp1681	11.5876	2.29627	0.713105	-3.22009	0.00128148	0.0740303	Planctomycetes	Planctomycetia	Gemmatales	Gemmataceae	NA	NA
Bacteria	Rhizosphere	sp2238	14.6088	2.2772	0.671864	-3.38937	0.000700524	0.0509123	Proteobacteria	Alphaproteobacteria	Sphingomodales	Sphingomodaceae	NA	NA
Bacteria	Rhizoplane	sp2157	17.0231	2.26211	0.673986	-3.35632	0.000789868	0.0334537	Proteobacteria	Alphaproteobacteria	Rhodospirillales	Rhodospirillaceae	NA	NA
Bacteria	Rhizoplane	sp2856	17.1796	2.23563	0.886847	-2.52087	0.0117065	0.0793269	Verrucomicrobia	[Spartobacteria]	[Chthoniobacterales]	[Chthoniobacteraceae]	Chthoniobacter	NA
Bacteria	Rhizosphere	sp200	56.3519	2.21448	0.733078	-3.0208	0.00252109	0.0995064	Acidobacteria	Solibacteres	Solibacterales	Solibacteraceae	Candidatus Solibacter	NA
Bacteria	Rhizosphere	sp1787	49.3966	2.21026	0.645864	-3.42218	0.000621205	0.0482531	Planctomycetes	Planctomycetia	Gemmatales	Gemmataceae	NA	NA
Bacteria	Rhizoplane	sp2013	9.85882	2.19665	0.937946	-2.34198	0.0191815	0.0990607	Proteobacteria	Gammaproteobacteria	Xanthomodales	Sinobacteraceae	NA	NA
Bacteria	Rhizoplane	sp2749	17.7798	2.15742	0.794053	-2.71698	0.00658815	0.0615088	Verrucomicrobia	Opitutae	Opitutales	Opitutaceae	Opitutus	NA
Bacteria	Rhizoplane	sp433	7.75127	2.14409	0.87468	-2.45128	0.014235	0.0860812	Actinobacteria	Actinobacteria	Actinomycetales	Mycobacteriaceae	Mycobacterium	NA
Bacteria	Rhizoplane	sp773	40.2194	2.13075	0.860781	-2.47537	0.0133098	0.0845895	Bacteroidetes	[Saprospirae]	[Saprospirales]	Chitinophagaceae	NA	NA
Bacteria	Rhizosphere	sp1618	26.1199	2.12434	0.636166	-3.33929	0.00083992	0.0573436	Planctomycetes	Planctomycetia	Gemmatales	Gemmataceae	NA	NA
Bacteria	Rhizoplane	sp2414	27.9049	2.11113	0.885291	-2.38467	0.0170942	0.0949179	Proteobacteria	Alphaproteobacteria	Rhizobiales	Hyphomicrobiaceae	Rhodoplanes	NA
Bacteria	Rhizosphere	sp173	41.1087	1.97477	0.564817	-3.4963	0.000471765	0.0482531	Acidobacteria	Acidobacteria-6	iii1-15	NA	NA	NA
Bacteria	Rhizosphere	sp2809	7.99879	1.9495	0.597029	-3.26533	0.00109335	0.0681963	Verrucomicrobia	[Spartobacteria]	[Chthoniobacterales]	[Chthoniobacteraceae]	DA101	NA
Bacteria	Rhizosphere	sp1828	56.9461	1.88687	0.618003	-3.05317	0.00226434	0.098107	Planctomycetes	Phycisphaerae	WD2101	NA	NA	NA
Bacteria	Rhizoplane	sp2137	21.1926	1.86752	0.798549	-2.33864	0.0193543	0.0990607	Proteobacteria	Gammaproteobacteria	Pseudomodales	Pseudomodaceae	Pseudomos	NA
Bacteria	Rhizosphere	sp1838	7.80791	1.84363	0.608614	-3.02923	0.00245178	0.0995064	Planctomycetes	vadinHA49	p04	NA	NA	NA
Bacteria	Rhizoplane	sp2285	43.8641	1.79448	0.723319	-2.4809	0.0131051	0.08413	Proteobacteria	Alphaproteobacteria	Caulobacterales	Caulobacteraceae	Phenylobacterium	NA
Bacteria	Rhizosphere	sp1000	19.11	-2.25407	0.660006	3.41522	0.000637302	0.0482531	Bacteroidetes	Sphingobacteriia	Sphingobacteriales	Sphingobacteriaceae	NA	NA
Bacteria	Rhizoplane	sp2097	19.8026	-2.46212	1.06231	2.31771	0.0204648	0.0997898	Proteobacteria	Alphaproteobacteria	Rhizobiales	Bradyrhizobiaceae	Bosea	genosp.
Bacteria	Rhizosphere	sp2454	50.6625	-2.49637	0.760949	3.2806	0.00103585	0.0681963	Proteobacteria	Alphaproteobacteria	Caulobacterales	Caulobacteraceae	NA	NA
Bacteria	Rhizoplane	sp1941	8.50287	-2.52245	1.01733	2.47947	0.0131578	0.08413	Proteobacteria	Alphaproteobacteria	Sphingomodales	Sphingomodaceae	Sphingomos	NA
Bacteria	Rhizosphere	sp2401	13.1304	-2.80366	0.90637	3.09329	0.00197953	0.091018	Proteobacteria	Betaproteobacteria	Burkholderiales	Oxalobacteraceae	NA	NA
Bacteria	Rhizoplane	sp2666	9.02555	-2.80576	1.19396	2.34996	0.0187753	0.0985471	TM7	TM7-3	NA	NA	NA	NA
Bacteria	Rhizosphere	sp2824	25.7077	-2.8192	0.882265	3.19541	0.00139634	0.0767307	Verrucomicrobia	[Pedosphaerae]	[Pedosphaerales]	auto67	NA	NA
Bacteria	Rhizoplane	sp1932	9.95079	-2.99341	1.27133	2.35456	0.0185449	0.0978243	Proteobacteria	Alphaproteobacteria	Rhizobiales	Xanthobacteraceae	Labrys	NA
Bacteria	Rhizosphere	sp2306	6.32441	-3.18712	1.05129	3.03164	0.00243232	0.0995064	Proteobacteria	Gammaproteobacteria	Xanthomodales	Sinobacteraceae	NA	NA
Bacteria	Rhizoplane	sp2603	4.84999	-3.21779	0.89684	3.58792	0.000333327	0.0334537	Proteobacteria	Betaproteobacteria	Burkholderiales	Burkholderiaceae	Burkholderia	NA
Bacteria	Rhizosphere	sp1761	12.0732	-3.42893	1.00441	3.41386	0.00064049	0.0482531	Planctomycetes	Phycisphaerae	WD2101	NA	NA	NA
Bacteria	Rhizosphere	sp2325	21.1217	-3.61035	0.886762	4.07139	4.6734e-05	0.0154945	Proteobacteria	Alphaproteobacteria	Rickettsiales	mitochondria	NA	NA
Bacteria	Rhizoplane	sp1299	7.72189	-3.82059	1.56597	2.43976	0.0146968	0.0870366	Chloroflexi	Ktedonobacteria	Ktedonobacterales	Ktedonobacteraceae	NA	NA
Bacteria	Rhizoplane	sp3016	12.1179	-3.83763	1.29774	2.95716	0.0031049	0.0431009	Verrucomicrobia	Verrucomicrobiae	Verrucomicrobiales	Verrucomicrobiaceae	NA	NA
Bacteria	Rhizosphere	sp2638	19.9063	-4.01567	1.13802	3.52863	0.000417717	0.0468582	Proteobacteria	Alphaproteobacteria	Sphingomodales	Sphingomodaceae	Sphingobium	NA
Bacteria	Rhizoplane	sp2641	6.87161	-4.17904	1.61104	2.59401	0.00948643	0.0724123	Proteobacteria	Betaproteobacteria	Burkholderiales	Burkholderiaceae	Burkholderia	NA
Bacteria	Rhizoplane	sp1856	23.4145	-4.31662	1.24817	3.45835	0.000543505	0.0334537	Proteobacteria	Betaproteobacteria	Rhodocyclales	Rhodocyclaceae	Uliginosibacterium	NA
Bacteria	Rhizoplane	sp745	25.2081	-4.39756	1.44535	3.04255	0.00234584	0.0380748	Bacteroidetes	Flavobacteriia	Flavobacteriales	Flavobacteriaceae	Flavobacterium	NA
Bacteria	Rhizoplane	sp2345	191.666	-4.80959	1.6905	2.84507	0.00444015	0.0523719	Proteobacteria	Alphaproteobacteria	Rickettsiales	mitochondria	NA	NA
Bacteria	Rhizoplane	sp944	12.5712	-5.11628	1.50992	3.38845	0.00070288	0.0334537	Bacteroidetes	[Saprospirae]	[Saprospirales]	Chitinophagaceae	NA	NA
Bacteria	Rhizoplane	sp2590	21.2391	-5.26965	1.62688	3.23911	0.00119904	0.0344737	Proteobacteria	Alphaproteobacteria	Rickettsiales	mitochondria	NA	NA
Bacteria	Rhizoplane	sp1864	5.42907	-5.54201	1.77749	3.11788	0.00182158	0.0357582	Proteobacteria	Betaproteobacteria	Burkholderiales	Burkholderiaceae	Burkholderia	bryophila
Bacteria	Rhizoplane	sp2113	6.32018	-6.38163	1.47373	4.33025	1.4894e-05	0.00785659	Proteobacteria	Gammaproteobacteria	Enterobacteriales	Enterobacteriaceae	Erwinia	NA
Bacteria	Rhizoplane	sp3093	4.52347	-23.0844	3.37243	6.84504	7.64569e-12	8.0662e-09	WPS-2	NA	NA	NA	NA	NA

## Sheet: Fungi
Dataset S3.2: List of fungal taxa according the differential abundance analysis (DAA) per root zone
	In red: positive DAA (higher abundande in Hyp)
	In black: negative DAA (higher abundande in Non-hyp)
Domain	Compartment	Specie	baseMean	log2	lfcSE	stat	pvalue	padj	Phylum	Class	Order	Family	Genus	Species
Fungi	Rhizoplane	sp927	104.486	2.43932	3.4344	-7.10261	1.22423e-12	9.44695e-11	Basidiomycota	Agaricomycetes	Boletales	Boletaceae	Xerocomus	Xerocomus_subtomentosus
Fungi	Rhizosphere	sp934	64.7732	2.43302	3.0889	-7.87665	3.36277e-15	4.27439e-13	Ascomycota	Leotiomycetes	Phacidiales	Phacidiaceae	NA	NA
Fungi	Rhizosphere	sp998	21.5806	2.28313	2.94944	-7.74088	9.87302e-15	7.83918e-13	Ascomycota	NA	NA	NA	NA	NA
Fungi	Rhizoplane	sp899	22.7949	2.26821	3.4349	-6.60343	4.01761e-11	9.94871e-10	Basidiomycota	Agaricomycetes	Trechisporales	Hydnodontaceae	Trechispora	Trechispora_sp
Fungi	Rhizoplane	sp929	9.64571	2.15308	3.43576	-6.26666	3.68878e-10	6.09966e-09	Basidiomycota	Agaricomycetes	Cantharellales	Ceratobasidiaceae	unidentified_16	Ceratobasidiaceae_sp
Fungi	Rhizosphere	sp842	7.25825	2.13601	3.09132	-6.9097	4.85687e-12	1.92818e-10	Ascomycota	Leotiomycetes	Helotiales	NA	NA	NA
Fungi	Rhizosphere	sp422	6.43102	2.12003	3.09167	-6.85725	7.01985e-12	2.53353e-10	Kickxellomycota	Kickxellomycetes	Kickxellales	Kickxellaceae	Ramicandelaber	Ramicandelaber_sp
Fungi	Rhizoplane	sp18	2.2131	-2.1579	3.37273	6.39807	1.57357e-10	2.69837e-09	Ascomycota	Dothideomycetes	Pleosporales	unidentified_112	unidentified_82	Pleosporales_sp
Fungi	Rhizoplane	sp880	2.2474	-2.15961	3.37263	6.40332	1.52029e-10	2.69837e-09	Ascomycota	NA	NA	NA	NA	NA
Fungi	Rhizoplane	sp1025	2.58572	-2.1785	3.3718	6.46093	1.04064e-10	1.92726e-09	Ascomycota	Dothideomycetes	Pleosporales	Lentitheciaceae	Keissleriella	NA
Fungi	Rhizosphere	sp914	5.53049	-2.18642	3.05211	7.16365	7.85564e-13	3.46521e-11	Basidiomycota	Agaricomycetes	Agaricales	Pluteaceae	Pluteus	NA
Fungi	Rhizoplane	sp541	2.75593	-2.18786	3.37146	6.48935	8.62076e-11	1.66309e-09	Ascomycota	Eurotiomycetes	Chaetothyriales	NA	NA	NA
Fungi	Rhizoplane	sp480	2.82737	-2.19198	3.37133	6.50183	7.93485e-11	1.59732e-09	Ascomycota	Saccharomycetes	Saccharomycetales	Saccharomycetales_fam_Incertae_sedis	Candida	Candida_railenensis
Fungi	Rhizoplane	sp969	3.0207	-2.20118	3.37101	6.52974	6.58836e-11	1.38655e-09	Ascomycota	Leotiomycetes	Helotiales	NA	NA	NA
Fungi	Rhizoplane	sp260	3.19438	-2.20888	3.37075	6.55308	5.63625e-11	1.24266e-09	Ascomycota	Leotiomycetes	Helotiales	Myxotrichaceae	Oidiodendron	Oidiodendron_chlamydosporicum
Fungi	Rhizoplane	sp19	3.4658	-2.22027	3.3704	6.58756	4.47116e-11	1.03507e-09	Basidiomycota	Agaricomycetes	Cantharellales	Ceratobasidiaceae	Ceratobasidium	Ceratobasidium_sp
Fungi	Rhizoplane	sp815	3.5765	-2.22473	3.37027	6.60105	4.08262e-11	9.94871e-10	Basidiomycota	Agaricomycetes	Trechisporales	Hydnodontaceae	Trechispora	Trechispora_byssinella
Fungi	Rhizoplane	sp730	3.67458	-2.22838	3.37016	6.6121	3.78912e-11	9.94871e-10	Ascomycota	Leotiomycetes	Helotiales	Sclerotiniaceae	Clarireedia	Clarireedia_bennettii
Fungi	Rhizosphere	sp490	7.47037	-2.22872	3.0511	7.30465	2.77985e-13	1.3795e-11	Ascomycota	Dothideomycetes	unidentified_252	unidentified_185	unidentified_142	Dothideomycetes_sp
Fungi	Rhizoplane	sp972	4.30147	-2.24898	3.36959	6.67434	2.48355e-11	7.18678e-10	Ascomycota	Leotiomycetes	Helotiales	Hyaloscyphaceae	Cistella	Cistella_sp
Fungi	Rhizoplane	sp29	4.77065	-2.26274	3.36927	6.71581	1.87026e-11	5.77288e-10	Ascomycota	Leotiomycetes	Helotiales	Helotiaceae	Tetracladium	Tetracladium_sp
Fungi	Rhizosphere	sp121	10.555	-2.2755	3.05026	7.46001	8.6515e-14	4.90664e-12	Ascomycota	Sordariomycetes	Xylariales	NA	NA	NA
Fungi	Rhizoplane	sp934	5.69729	-2.28942	3.36878	6.79599	1.07574e-11	3.55763e-10	Ascomycota	Leotiomycetes	Phacidiales	Phacidiaceae	NA	NA
Fungi	Rhizoplane	sp561	5.72065	-2.29012	3.36877	6.7981	1.06011e-11	3.55763e-10	Ascomycota	Leotiomycetes	Helotiales	Helotiales_fam_Incertae_sedis	Leohumicola	NA
Fungi	Rhizoplane	sp916	6.01295	-2.29715	3.36864	6.81923	9.15323e-12	3.53162e-10	Basidiomycota	Agaricomycetes	Sebaciles	NA	NA	NA
Fungi	Rhizoplane	sp2	6.26349	-2.30261	3.36855	6.83562	8.16531e-12	3.43685e-10	Ascomycota	Sordariomycetes	Hypocreales	Hypocreales_fam_Incertae_sedis	Acremonium	Acremonium_rutilum
Fungi	Rhizoplane	sp555	6.79353	-2.31408	3.36837	6.87004	6.41852e-12	2.97177e-10	Ascomycota	Orbiliomycetes	Orbiliales	unidentified_8859	unidentified_7020	Orbiliales_sp
Fungi	Rhizoplane	sp989	6.86896	-2.31496	3.36835	6.8727	6.29988e-12	2.97177e-10	Basidiomycota	Cystobasidiomycetes	Erythrobasidiales	unidentified_14941	unidentified_12368	Erythrobasidiales_sp
Fungi	Rhizosphere	sp297	14.6874	-2.32289	3.04968	7.61681	2.60029e-14	1.72053e-12	Basidiomycota	Agaricomycetes	Agaricales	Hymenogastraceae	Hebeloma	NA
Fungi	Rhizoplane	sp914	7.28652	-2.32394	3.36823	6.8996	5.21486e-12	2.97177e-10	Basidiomycota	Agaricomycetes	Agaricales	Pluteaceae	Pluteus	NA
Fungi	Rhizoplane	sp759	7.64145	-2.33053	3.36813	6.91934	4.53752e-12	2.97177e-10	Basidiomycota	Agaricomycetes	Agaricales	Psathyrellaceae	unidentified_420	Psathyrellaceae_sp
Fungi	Rhizosphere	sp72	24.1894	-2.39223	3.04911	7.84566	4.30669e-15	4.27439e-13	Mortierellomycota	Mortierellomycetes	Mortierellales	Mortierellaceae	Mortierella	NA
Fungi	Rhizoplane	sp690	13.9676	-2.41473	3.36728	7.17116	7.43634e-13	6.88605e-11	Kickxellomycota	Kickxellomycetes	Kickxellales	Kickxellaceae	Ramicandelaber	Ramicandelaber_sp
Fungi	Rhizoplane	sp971	20.7582	-2.44459	3.36694	7.26056	3.8549e-13	4.46204e-11	Ascomycota	Leotiomycetes	Helotiales	Myxotrichaceae	Oidiodendron	NA
Fungi	Rhizoplane	sp765	23.0539	-2.48449	3.36687	7.37923	1.59203e-13	2.45703e-11	Monoblepharomycota	Sanchytriomycetes	Sanchytriales	Sanchytriaceae	unidentified_9826	Sanchytriaceae_sp
Fungi	Rhizosphere	sp73	60.4042	-2.51987	3.04857	8.26573	1.38843e-16	2.75604e-14	Basidiomycota	Agaricomycetes	Agaricales	NA	NA	NA
Fungi	Rhizoplane	sp975	30.0894	-2.52182	3.36673	7.49041	6.86575e-14	1.58942e-11	Ascomycota	Dothideomycetes	Capnodiales	Teratosphaeriaceae	Devriesia	NA
Fungi	Rhizoplane	sp970	32.841	-2.53407	3.36669	7.52689	5.19623e-14	1.58942e-11	Ascomycota	Sordariomycetes	Sordariales	Lasiosphaeriaceae	NA	NA
Fungi	Rhizosphere	sp920	948.142	-2.8461	3.04824	9.33686	9.92318e-21	3.9395e-18	Basidiomycota	Pucciniomycetes	Pucciniales	Coleosporiaceae	Chrysomyxa	Chrysomyxa_ledicola
